# Supplementary material for: HvGSK1.1 Controls Salt Tolerance and Yield through the Brassinosteroid Signaling Pathway in Barley
Source: Int J Mol Sci. 2024 Jan 13;25(2):998. doi: 10.3390/ijms25020998 (PMC10815662; doi:10.3390/ijms25020998)
Supplement: Supplementary file 1 [file ijms-25-00998-s001.zip]

Archive with 1 entries (1 files):
- ijms-2758551-supplementary.pdf
